# Supplementary material for: Honey bee retinue workers respond similarly to queens despite seasonal differences in Queen Mandibular Pheromone (QMP) signaling
Source: PLoS One. 2023 Sep 28;18(9):e0291710. doi: 10.1371/journal.pone.0291710 (PMC10538780; doi:10.1371/journal.pone.0291710)
Supplement: S1 File — (XLSX) [file pone.0291710.s011.xlsx]

## Sheet: queen physiology
queen code	queen colony code	time point	queen body wet mass (mg)	estimated spermatheca sperm count	right ovariole count	ovary total soluble protein (µg)	ovary total lipid (µg)	fat bodies total soluble protein (µg)	fat bodies total lipid (µg)	fat bodies nmol carbonyl per mg protein
1	51	July	213.1	7300000	102	716.979	5057.41	338.593	2400.82	12.8074
2	52	July	210.7	1250000	128	821.752	7635.7	254.202	3407.61	15.9467
3	54	July	215.9	1450000	98	969.668	7437.37	328.302	2942.93	15.6496
4	55	July	269.5	5950000	67	550.574	6445.72	416.81	3562.5	12.8919
5	96	July	215	2.05e+06	96	651.239	6346.56	229.503	3665.76	22.284
6	74	July	235.9	2900000	115	776.556	8726.51	353.002	3510.87	17.559
7	76	July	208.4	3150000	111	534.139	8528.18	302.573	3433.42	22.6665
8	77	July	185.3	900000	95	671.782	5949.9	316.981	2891.3	13.978
9	3	July	228.6	2850000	134	601.934	7139.87	445.626	2968.75	15.3902
10	5	July	242.6	1250000	110	856.677	8032.36	347.856	missing	16.396
11	7	July	246	2800000	107	1131.96	9321.5	368.439	2736.41	18.3585
12	15	July	228.5	2550000	91	688.218	6842.38	445.626	3149.46	16.5008
13	30	July	218.2	2250000	110	801.208	7536.53	408.576	3562.5	14.8245
14	31	July	217.6	4650000	92	690.272	6544.89	286.106	3510.87	14.4156
15	39	July	206.7	3750000	121	581.39	7437.37	250.086	3485.05	14.8898
16	41	July	226.8	1950000	128	608.097	6743.22	283.019	3536.68	13.4903
17	43	July	232.4	3050000	126	873.112	6842.38	406.518	2968.75	18.8419
18	44	July	180.6	3250000	104	603.988	8627.35	209.949	3123.64	16.0526
19	45	July	224.2	3050000	114	704.653	7239.04	399.314	4156.25	14.3421
20	42	July	217.2	3350000	113	661.511	6842.38	342.71	3485.05	23.1065
21	4	July	208.3	3300000	92	497.16	6941.54	354.031	3330.16	13.5803
22	64	July	225.3	2250000	107	585.498	8627.35	270.669	3175.27	15.4119
23	65	July	256.8	4.15e+06	112	677.946	8329.85	349.914	3717.39	21.2837
25	92	July	205	850000	87	655.347	7734.86	327.273	3433.42	20.0196
26	63	July	207.9	3800000	93	696.967	8010.91	187.307	3164.98	13.9666
27	93	July	271.7	2100000	81	939.731	9141.87	287.136	3620.74	31.6826
42	208	September	231.3	3350000	86	687.179	7633.93	286.106	3392.86	18.6167
43	210	September	213.5	1900000	105	509.021	6785.71	224.357	3291.58	17.3327
44	201	September	250.7	2800000	112	822.265	7916.67	324.185	3240.94	19.0471
45	206	September	240.9	1900000	115	1076.78	8576.39	253.173	3215.62	15.4529
46	212	September	224.4	1200000	105	783.109	6691.47	210.978	3367.54	13.7401
47	205	September	221.6	3800000	131	740.038	6691.47	302.573	3392.86	20.3297
48	211	September	234.4	4400000	143	832.054	7445.44	235.678	2962.42	22.1001
49	223	September	200.3	50000	79	683.263	5560.52	286.106	2683.9	14.4156
50	224	September	229.3	3450000	129	738.081	6974.21	242.882	2861.14	16.2048
51	222	September	256	1800000	131	892.745	8482.14	284.048	3443.5	17.7559
52	225	September	242.8	4350000	151	561.881	8199.4	222.298	3215.62	19.0835
53	226	September	223.1	1850000	112	931.9	7351.19	265.523	3367.54	18.8172
54	227	September	232.8	2200000	105	788.983	7068.45	238.765	3316.9	16.2867
55	229	September	249.2	3650000	109	865.336	5937.5	304.631	3544.78	19.8055
56	230	September	230.6	750000	missing	missing	missing	414.751	3367.54	20.1726
57	231	September	247.8	2700000	121	922.111	6974.21	271.698	2506.66	18.563
58	232	September	234.2	550000	142	922.111	7256.94	214.065	2582.62	18.9367
59	236	September	252.1	1200000	119	896.66	7256.94	272.727	2962.42	16.5054
60	245	September	223.6	3600000	110	783.109	7822.42	205.832	3468.82	19.2361
61	248	September	241.8	700000	108	716.545	6785.71	221.269	3215.62	20.3439
62	238	September	223.6	2200000	91	696.967	6502.98	226.415	3063.7	25.2943
63	12	November	218.9	900000	106	648.023	6974.21	200.686	2911.78	22.1955
64	9	November	206	4250000	115	708.55	5703.74	277.873	2898.82	11.7893
65	8	November	238.7	1350000	99	506.107	5423.23	259.348	2619.11	15.7211
66	4	November	239.6	2900000	137	570.344	6264.76	206.861	3178.53	16.6339
67	5	November	202.3	2800000	131	449.656	6919.29	251.115	2517.4	18.4891
68	7	November	213.7	1800000	133	817.557	6264.76	283.019	2669.97	11.9081
69	2	November	253.8	2.05e+06	116	786.412	6732.28	384.906	3559.96	15.7974
70	10	November	268.7	1650000	117	755.267	6264.76	231.561	3178.53	22.5948
71	6	November	240.4	3750000	112	694.924	5797.24	378.731	3280.25	13.5658
72	19	November	251	2750000	130	788.359	6919.29	428.13	3000.54	15.3585
73	18	November	241	missing	104	782.519	6451.77	293.31	3280.25	17.1148
74	16	November	209.2	2350000	115	539.198	6451.77	178.045	2975.11	22.3707
75	13	November	181.8	1950000	127	523.626	6264.76	265.523	3051.39	16.2431
76	12	November	229.8	4050000	146	630.687	6919.29	289.194	3763.38	16.462
77	7	November	161.7	3900000	63	478.855	5329.72	195.54	2568.25	21.6949
78	14	November	246.6	1450000	121	624.847	6638.78	351.973	3254.82	13.5928
79	23	November	228.2	1650000	85	630.687	6358.27	323.156	3051.39	16.7011
80	22	November	222.3	2450000	99	628.74	5049.21	248.027	3203.96	21.3798
81	21	November	231	2800000	108	817.557	5703.74	266.552	2873.39	16.0036
82	19	November	225.2	1950000	79	420.458	4488.19	377.702	3229.39	16.7227
83	11	November	263.7	1750000	111	724.122	6732.28	296.398	3305.67	15.4258
84	10	November	190.2	1550000	68	319.237	4675.2	264.494	3102.25	12.8312
85	9	November	260.5	2850000	113	1348.97	6171.26	358.148	2771.68	18.8202
86	6	November	233.8	3550000	125	702.71	4675.2	288.165	3203.96	15.0487
88	2	November	216.2	2000000	108	513.893	5236.22	202.744	3203.96	16.7392
89	1	November	225	300000	95	797.423	7978.52	212.903	5233.89	13.6158
90	17	November	186.3	3900000	125	464.433	6494.14	217.997	4863.57	13.5139
91	4	November	201.3	2400000	128	564.33	6679.69	250.594	4937.63	16.3644
92	3	November	227	1050000	96	643.196	7143.55	226.146	4912.94	17.404
93	12	November	229.8	2650000	116	420.619	6308.59	266.893	4789.5	12.451
94	11	November	213.5	1800000	106	644.948	6401.37	385.059	4888.25	16.648
95	10	November	236.5	300000	100	510	6772.46	232.258	4937.63	14.7136
96	9	November	228.2	4000000	125	657.216	6586.91	270.968	4863.57	14.4381
97	7	November	214.9	2400000	102	531.031	5380.86	249.576	4592	11.0485
98	6	November	211.3	600000	108	671.237	6679.69	197.623	4912.94	18.9618
99	5	November	219.2	2900000	93	576.598	6494.14	220.034	4888.25	15.6381
100	4	November	234.4	1850000	86	480.206	6679.69	262.818	4912.94	15.6929
101	3	November	199.6	3850000	90	604.639	6865.23	143.633	4962.32	17.7211
102	2	November	221.7	2500000	125	562.577	7329.1	254.669	5036.38	12.0306
103	1	January	226.7	2850000	119	550.309	6030.27	270.968	4740.12	17.1344
104	4	January	240.7	2400000	134	480.206	5659.18	333.107	4666.06	12.0278
105	2	January	213	3100000	104	671.237	7514.65	201.698	5036.38	14.9565
106	7	January	244.1	2200000	117	694.021	6865.23	261.8	4888.25	12.063
107	5	January	230.7	1700000	95	590.619	6679.69	151.783	4888.25	12.5772
108	6	January	211.6	1850000	123	632.68	7143.55	174.194	4962.32	18.1298
109	9	January	227.2	1400000	98	missing	missing	222.071	missing	20.2704
110	1	January	259.1	3300000	94	825.464	7700.2	224.109	5011.69	17.1415
111	4	January	214.8	2.05e+06	111	830.722	6958.01	212.903	4987.01	23.0251
112	7	January	215.2	2650000	92	1072.58	6308.59	241.449	4814.19	15.032
113	8	January	251.9	3750000	123	746.598	6123.05	400.805	4740.12	16.6996
114	10	January	262.8	3200000	94	733.217	1966.56	331.992	3328.03	14.1269
115	3	January	211.2	1300000	95	406.029	1563.16	379.074	3201.96	20.8277
116	5	January	277.3	3100000	126	534.145	2067.41	341.65	3706.21	19.867
117	4	January	224.8	2200000	115	681.971	1563.16	318.712	3403.66	17.2
118	2	January	240.6	1450000	82	463.188	1563.16	531.187	2546.44	15.8395

## Sheet: retinue summary
queen code	queen colony code	time point	average of top 3 retinues (rated by number of workers per retinue)	number of workers that successfully fed the queen	number of workers that attempted to feed the queen but were rejected	total number of workers that fed and attempted to feed the queen
1	51	July	11	1	1	2
2	52	July	11.6667	0	0	0
3	54	July	12.6667	2	2	4
4	55	July	17.3333	2	2	4
5	96	July	15	0	0	0
6	74	July	9.33333	2	0	2
7	76	July	15.6667	1	3	4
8	77	July	10.6667	1	2	3
9	3	July	11.6667	2	3	5
10	5	July	18	1	1	2
11	7	July	12.6667	0	0	0
12	15	July	12.3333	1	1	2
13	30	July	15	3	3	6
14	31	July	15.3333	2	2	4
15	39	July	15.3333	0	3	3
16	41	July	15	0	2	2
17	43	July	14.3333	3	3	6
18	44	July	16.6667	1	1	2
19	45	July	14	1	2	3
20	42	July	13.6667	1	2	3
21	4	July	11	2	1	3
22	64	July	14	1	2	3
23	65	July	18	2	1	3
25	92	July	12.3333	1	3	4
26	63	July	13.3333	1	2	3
27	93	July	18.6667	1	3	4
42	208	September	8	2	2	4
43	210	September	15	1	4	5
44	201	September	11.6667	1	2	3
45	206	September	8.66667	2	2	4
46	212	September	9.66667	1	1	2
47	205	September	8.33333	1	3	4
48	211	September	missing	3	4	7
49	223	September	13	0	2	2
50	224	September	missing	1	3	4
51	222	September	18.3333	2	3	5
52	225	September	16	0	2	2
53	226	September	12.3333	0	2	2
54	227	September	8.66667	1	3	4
55	229	September	10.3333	1	1	2
56	230	September	13	3	3	6
57	231	September	15.6667	2	3	5
58	232	September	18.6667	1	2	3
59	236	September	11.3333	1	2	3
60	245	September	15.3333	0	2	2
61	248	September	10.6667	1	1	2
62	238	September	11.3333	0	2	2
63	12	November	14	1	2	3
64	9	November	16.3333	1	0	1
65	8	November	15.3333	0	2	2
66	4	November	12.3333	1	2	3
67	5	November	missing	0	3	3
68	7	November	14	1	2	3
69	2	November	13.6667	0	1	1
70	10	November	16.6667	1	4	5
71	6	November	11.6667	1	2	3
72	19	November	15.3333	2	0	2
73	18	November	17.3333	0	0	0
74	16	November	12	0	0	0
75	13	November	12.3333	4	3	7
76	12	November	11.3333	2	2	4
77	7	November	10.6667	1	2	3
78	14	November	12	2	1	3
79	23	November	10.3333	3	1	4
80	22	November	17	1	1	2
81	21	November	16.3333	0	0	0
82	19	November	13	1	1	2
83	11	November	10	1	2	3
84	10	November	10.6667	0	0	0
85	9	November	11.3333	2	2	4
86	6	November	13.6667	0	0	0
88	2	November	15.6667	0	3	3
89	1	November	12.6667	0	2	2
90	17	November	10	2	0	2
91	4	November	11.3333	0	0	0
92	3	November	14.3333	0	0	0
93	12	November	13.3333	0	0	0
94	11	November	10	0	0	0
95	10	November	12.3333	1	1	2
96	9	November	12.3333	1	3	4
97	7	November	15	1	2	3
98	6	November	14.6667	3	2	5
99	5	November	13	1	1	2
100	4	November	12	1	2	3
101	3	November	11	0	0	0
102	2	November	10.6667	2	1	3
103	1	January	14	1	2	3
104	4	January	13.3333	2	1	3
105	2	January	13.6667	2	2	4
106	7	January	13	3	2	5
107	5	January	11.3333	0	1	1
108	6	January	11.6667	2	2	4
109	9	January	12.3333	0	0	0
110	1	January	13	3	2	5
111	4	January	16	0	1	1
112	7	January	12.6667	0	2	2
113	8	January	12.6667	3	2	5
114	10	January	15	2	2	4
115	3	January	16	1	2	3
116	5	January	16.3333	3	2	5
117	4	January	16.3333	1	2	3
118	2	January	12.3333	2	2	4

## Sheet: July retinues
queen code	time point	1	2	3	4	5	6	7	8	9	10	11	12	13	14	15	16	17	18	19	20	21	22	23	24	25	26	27	28	29	30		top 3	top 3	top 3	ave top 3	queen code	time point
1	July	7	0	0	0	8	7	6	9	10	4	6	9	11	10	0	10	6	11	10	11	10	8	8	10	8	5	10	8	9	0		11	11	11	11	1	July
2	July	0	0	9	8	10	11	9	14	9	9	7	8	5	0	0	0	8	8	10	6	0	8	6	0	0	0	3	0	8	0		10	11	14	11.6667	2	July
3	July	0	13	13	9	8	9	0	0	0	12	11	8	10	9	9	8	0	0	0	7	0	6	0	7	0	6	11	6	9	0		13	13	12	12.6667	3	July
4	July	0	0	0	0	8	8	0	11	12	15	10	9	0	9	8	7	12	0	8	13	10	14	11	0	0	0	14	18	17	17		18	17	17	17.3333	4	July
5	July	9	10	11	12	12	9	12	9	8	9	10	11	13	13	11	10	12	0	10	10	11	12	14	10	13	13	15	16	14	12		14	15	16	15	5	July
6	July	0	0	0	0	0	0	0	0	6	0	0	0	8	8	0	0	0	0	0	0	7	6	9	0	0	7	11	0	0	0		8	9	11	9.33333	6	July
7	July	13	14	0	9	12	16	15	10	12	12	13	16	12	13	12	12	12	11	13	11	10	10	12	11	10	11	12	11	11	10		16	15	16	15.6667	7	July
8	July	0	0	5	0	0	6	7	8	9	9	9	9	0	0	0	0	0	0	0	0	7	9	0	8	9	10	9	9	13	7		10	9	13	10.6667	8	July
9	July	0	6	7	11	6	9	7	7	8	8	8	7	12	6	12	10	7	9	8	9	11	6	9	6	11	9	7	9	8	11		12	12	11	11.6667	9	July
10	July	12	11	15	14	16	12	0	14	15	0	12	12	13	0	9	12	11	14	12	11	7	7	9	10	9	13	13	17	21	8		16	17	21	18	10	July
11	July	0	12	10	8	8	8	9	0	0	0	8	11	9	14	11	10	11	9	9	8	9	9	11	9	9	10	12	11	12	12		12	14	12	12.6667	11	July
12	July	2	10	11	12	13	12	11	9	0	8	9	0	0	0	0	0	0	0	0	0	0	0	6	6	6	0	0	0	0	0		12	13	12	12.3333	12	July
13	July	14	14	11	14	12	12	0	12	13	13	15	15	15	14	0	0	14	12	9	0	10	0	9	9	10	11	0	11	11	11		15	15	15	15	13	July
14	July	0	11	0	13	0	8	15	0	0	7	0	0	11	10	15	15	0	0	16	11	10	14	0	0	0	14	0	10	10	12		15	15	16	15.3333	14	July
15	July	8	14	8	11	0	10	8	10	10	0	15	13	11	9	10	13	11	10	12	12	14	13	15	0	15	13	16	14	12	12		15	15	16	15.3333	15	July
16	July	0	14	15	11	6	0	0	0	0	11	11	7	0	0	0	9	0	11	12	10	11	8	9	11	10	0	8	0	0	0		14	15	16	15	16	July
17	July	13	10	14	8	11	12	13	0	0	8	12	9	10	6	10	16	13	12	8	9	9	11	13	12	11	12	12	13	11	12		14	16	13	14.3333	17	July
18	July	11	10	13	14	17	14	18	11	11	12	13	10	12	12	14	14	15	11	0	0	0	11	9	8	10	10	15	15	15	10		17	18	15	16.6667	18	July
19	July	8	14	8	10	9	9	7	11	11	12	12	13	11	11	12	0	10	10	14	12	0	14	8	0	10	10	10	9	8	14		14	14	14	14	19	July
20	July	8	0	0	0	0	0	0	7	7	11	0	0	0	0	7	0	6	10	8	7	0	0	0	0	7	15	14	12	11	3		15	14	12	13.6667	20	July
21	July	4	7	5	9	0	9	9	10	12	0	0	9	11	0	9	10	0	0	6	0	0	0	4	0	8	0	8	0	8	5		12	11	10	11	21	July
22	July	11	9	7	9	10	11	12	13	11	0	11	9	0	8	12	14	0	13	12	15	13	12	12	12	12	12	7	11	10	8		14	15	13	14	22	July
23	July	11	12	11	18	12	10	9	11	0	7	11	9	12	10	11	17	11	12	9	8	10	19	12	14	13	9	17	7	15	11		18	19	17	18	23	July
25	July	7	8	9	10	9	0	9	11	8	7	0	10	9	0	0	10	12	11	9	11	10	9	8	9	12	0	0	11	13	10		12	12	13	12.3333	25	July
26	July	9	10	12	12	13	12	11	0	9	11	14	0	0	0	11	8	7	0	9	8	9	11	11	13	11	9	9	11	10	7		13	14	13	13.3333	26	July
27	July	13	14	14	14	15	17	12	12	12	14	16	13	15	20	17	16	13	15	16	19	16	13	13	14	12	12	15	14	16	16		20	17	19	18.6667	27	July
																																			ave	14.0256
																																			SE	0.484963

## Sheet: September retinues
queen code	time point	1	2	3	4	5	6	7	8	9	10	11	12	13	14	15	16	17	18	19	20	21	22	23	24	25	26	27	28	29	30		top 3	top 3	top 3	ave top 3	queen code	time point
42	September	0	0	0	0	4	0	0	0	6	9	5	0	4	0	5	6	0	0	0	0	0	0	6	7	6	7	8	0	0	0		9	7	8	8	42	September
43	September	11	10	13	14	13	11	13	13	14	14	8	12	12	11	15	16	12	14	14	11	13	11	11	10	9	9	11	12	11	11		15	16	14	15	43	September
44	September	0	10	7	12	12	8	0	8	9	11	8	0	0	3	5	4	3	6	0	2	0	0	5	7	4	3	0	3	8	7		12	12	11	11.6667	44	September
45	September	0	0	0	0	0	0	0	0	0	0	0	0	0	0	8	0	9	0	0	0	0	0	0	0	4	6	7	6	6	9		8	9	9	8.66667	45	September
46	September	0	0	0	0	0	0	0	0	0	0	0	7	0	0	0	0	0	0	0	0	0	0	10	9	6	9	7	8	8	10		10	9	10	9.66667	46	September
47	September	0	0	0	6	6	0	0	7	0	0	8	0	0	0	7	0	9	0	6	0	5	0	0	8	0	0	0	0	0	0		8	9	8	8.33333	47	September
48	missing																																				48	missing
49	September	10	13	8	9	7	8	9	12	13	12	12	14	9	11	12	0	12	10	13	11	10	14	14	13	12	11	11	0	6	6		13	13	13	13	49	September
50	missing																																				50	missing
51	September	18	0	0	11	11	0	0	12	0	15	0	0	8	15	18	19	15	13	0	12	12	8	9	11	12	0	13	0	0	0		18	18	19	18.3333	51	September
52	September	11	12	12	10	9	10	12	12	10	9	12	17	12	14	11	12	12	12	10	0	8	8	0	11	13	16	15	12	13	14		17	16	15	16	52	September
53	September	0	0	6	0	9	0	0	8	0	9	9	10	10	8	10	11	12	12	8	9	8	11	12	10	13	9	5	8	5	7		12	12	13	12.3333	53	September
54	September	0	0	0	0	0	0	0	0	7	0	0	0	8	7	0	0	0	0	8	0	0	0	10	0	0	0	0	0	0	0		8	8	10	8.66667	54	September
55	September	4	6	5	6	9	8	7	6	8	7	0	0	7	9	6	0	0	7	0	0	0	0	0	10	8	11	10	8	7	7		10	11	10	10.3333	55	September
56	September	0	9	11	11	13	11	9	5	11	10	0	11	11	8	12	9	11	12	0	0	0	0	12	9	0	8	8	13	11	13		13	13	13	13	56	September
57	September	13	15	12	0	12	9	11	11	11	16	0	15	14	0	10	11	0	0	12	11	12	14	16	13	14	11	10	14	11	0		15	16	16	15.6667	57	September
58	September	20	14	15	15	15	18	17	18	17	15	15	15	13	15	16	11	15	15	16	16	0	15	16	11	11	12	9	12	0	15		20	18	18	18.6667	58	September
59	September	8	0	0	0	10	8	0	0	0	0	6	6	8	7	8	0	0	9	9	7	8	9	10	9	7	7	0	5	14	8		10	10	14	11.3333	59	September
60	September	12	15	14	12	0	6	12	10	7	13	12	11	10	9	0	0	12	16	13	14	12	9	13	14	15	9	9	10	11	15		16	15	15	15.3333	60	September
61	September	6	8	8	10	9	12	9	9	5	9	9	7	10	0	7	7	0	0	0	0	0	0	0	5	0	0	0	0	7	5		10	12	10	10.6667	61	September
62	September	6	6	7	9	8	6	7	11	7	9	11	10	12	10	0	7	10	9	8	10	0	0	10	9	8	7	11	7	6	6		11	12	11	11.3333	62	September
																																			ave	12.4211
																																			SE	0.736984

## Sheet: November retinues
queen code	time point	1	2	3	4	5	6	7	8	9	10	11	12	13	14	15	16	17	18	19	20	21	22	23	24	25	26	27	28	29	30		top 3	top 3	top 3	ave top 3	queen code	time point
63	November	10	13	10	12	14	0	0	0	0	11	14	0	10	13	14	0	0	0	14	14	10	9	11	12	8	0	10	0	7	11		14	14	14	14	63	November
64	November	0	0	0	13	9	10	12	15	8	9	11	13	12	12	13	17	15	12	14	17	15	14	16	13	14	16	12	14	15	11		17	16	16	16.3333	64	November
65	November	0	4	0	14	15	12	16	13	13	13	11	8	11	12	12	10	0	10	10	11	9	12	13	13	8	10	10	15	11	6		15	16	15	15.3333	65	November
66	November	10	10	12	11	10	12	12	13	12	7	9	9	8	10	11	8	9	9	11	10	10	9	9	7	10	9	9	11	10	9		12	12	13	12.3333	66	November
67	missing																																				67	missing
68	November	10	9	8	8	10	10	12	12	10	11	11	12	13	15	14	10	13	13	0	10	0	0	0	0	0	11	11	0	0	0		13	15	14	14	68	November
69	November	10	11	12	13	10	10	12	10	8	10	9	12	10	11	12	9	14	14	12	11	11	12	8	11	11	10	8	12	12	11		13	14	14	13.6667	69	November
70	November	17	13	15	11	13	10	10	9	8	12	12	17	10	16	14	16	0	12	0	14	0	0	0	0	10	15	12	13	14	11		17	17	16	16.6667	70	November
71	November	0	0	6	0	0	9	7	0	9	0	10	8	11	10	12	10	0	7	10	9	0	0	8	10	9	11	12	11	8	11		12	11	12	11.6667	71	November
72	November	8	12	9	12	11	14	0	11	13	10	12	11	0	7	9	8	15	13	9	13	11	0	10	13	10	13	12	12	17	14		14	15	17	15.3333	72	November
73	November	9	15	13	19	15	14	15	8	9	14	12	14	13	16	12	13	11	15	15	14	11	16	9	11	11	17	14	12	9	13		19	16	17	17.3333	73	November
74	November	8	7	7	12	12	10	10	8	8	7	10	9	8	9	10	9	10	12	11	8	9	10	7	10	10	8	11	6	7	7		12	12	12	12	74	November
75	November	13	11	11	12	12	11	11	12	12	10	0	12	9	12	9	10	10	10	0	10	10	0	9	10	9	9	9	12	12	0		13	12	12	12.3333	75	November
76	November	10	7	5	6	7	8	7	8	7	7	9	8	7	8	7	0	7	7	8	12	9	9	10	12	7	9	0	0	9	8		12	10	12	11.3333	76	November
77	November	10	10	8	8	9	7	9	8	8	7	12	9	10	10	6	10	8	0	7	10	8	8	7	8	0	0	0	0	8	9		10	12	10	10.6667	77	November
78	November	0	12	0	11	12	7	0	10	11	0	0	0	10	10	0	0	0	0	0	0	0	0	7	0	0	11	12	9	9	11		12	12	12	12	78	November
79	November	0	8	8	7	0	0	0	0	0	0	0	0	0	0	0	8	7	0	0	8	8	8	10	10	8	10	8	11	10	0		10	11	10	10.3333	79	November
80	November	14	15	10	12	14	17	14	14	13	13	15	15	8	10	10	12	8	8	11	14	11	11	13	12	17	14	17	12	14	13		17	17	17	17	80	November
81	November	12	12	6	10	11	12	14	12	16	16	10	9	15	17	13	16	0	0	12	12	13	14	14	8	10	8	9	0	10	0		16	17	16	16.3333	81	November
82	November	10	9	11	10	10	9	9	9	9	11	11	10	10	10	10	11	12	12	11	8	13	11	12	8	13	12	13	11	12	11		13	13	13	13	82	November
83	November	8	8	0	8	0	6	7	10	8	10	8	8	9	0	0	10	5	9	7	0	0	0	0	0	0	0	10	9	9	10		10	10	10	10	83	November
84	November	0	9	8	7	8	7	6	8	8	12	0	8	7	8	6	0	5	8	0	0	8	0	9	10	0	7	8	10	7	0		12	10	10	10.6667	84	November
85	November	7	8	9	11	7	0	12	9	9	10	0	0	6	0	9	9	10	11	0	0	0	0	8	0	7	0	0	0	0	0		11	12	11	11.3333	85	November
86	November	0	0	8	9	12	9	0	0	0	0	0	0	0	0	7	0	11	14	14	0	11	12	12	12	12	13	0	12	13	12		14	14	13	13.6667	86	November
88	November	10	10	11	16	10	13	13	15	12	13	10	15	12	12	12	13	0	10	14	10	12	11	13	11	12	15	12	10	14	16		16	15	16	15.6667	88	November
89	November	8	10	9	9	10	9	10	11	11	12	12	10	13	9	11	7	0	0	8	11	10	9	8	10	9	8	11	9	11	13		12	13	13	12.6667	89	November
90	November	8	9	0	11	9	0	0	0	0	0	0	0	0	0	0	6	0	7	0	0	0	0	0	0	0	10	0	0	0	0		11	9	10	10	90	November
91	November	8	7	8	10	9	8	8	0	10	12	11	11	10	8	10	9	7	10	6	6	7	0	9	0	8	0	8	9	7	6		12	11	11	11.3333	91	November
92	November	13	14	0	8	12	0	9	11	11	13	14	13	14	12	0	11	12	14	13	14	11	11	9	10	10	13	15	11	9	12		14	14	15	14.3333	92	November
93	November	8	8	0	6	10	11	8	7	7	10	10	11	13	6	10	10	11	8	6	9	8	9	9	12	11	13	13	14	13	12		13	13	14	13.3333	93	November
94	November	10	13	12	10	12	8	10	11	12	13	14	12	10	9	9	10	11	12	11	13	11	13	16	10	12	9	9	9	10	11		10	10	10	10	94	November
95	November	8	0	0	10	9	9	9	10	7	9	9	9	8	9	8	8	8	9	10	8	7	0	10	8	9	7	9	9	8	8		12	13	12	12.3333	95	November
96	November	8	11	11	7	12	0	0	0	0	0	10	7	9	12	7	10	8	6	7	10	8	13	12	0	7	9	9	11	10	7		12	13	12	12.3333	96	November
97	November	14	14	15	13	10	16	14	14	0	0	14	0	0	0	0	0	0	6	0	8	0	0	0	0	0	0	0	0	0	0		15	16	14	15	97	November
98	November	14	0	9	9	7	11	10	12	11	8	10	11	10	11	10	14	9	12	12	16	10	13	10	11	10	11	12	12	15	8		16	13	15	14.6667	98	November
99	November	0	8	6	7	11	9	9	10	11	9	11	13	13	11	9	9	10	11	11	11	11	10	13	0	0	0	0	11	11	11		13	13	13	13	99	November
100	November	9	13	0	7	7	0	0	0	11	9	9	10	11	12	9	0	0	8	8	9	10	9	7	0	11	9	7	10	9	7		13	12	11	12	100	November
101	November	0	9	5	9	8	11	10	11	9	11	11	0	10	0	8	0	8	0	0	0	0	0	10	0	0	9	0	9	11	10		11	11	11	11	101	November
102	November	10	12	9	0	7	8	6	0	0	0	6	6	5	0	9	6	7	8	7	9	7	10	0	0	10	9	9	0	0	0		12	10	10	10.6667	102	November
																																			ave	13.0439
																																			SE	0.347101

## Sheet: January retinues
queen code	time point	1	2	3	4	5	6	7	8	9	10	11	12	13	14	15	16	17	18	19	20	21	22	23	24	25	26	27	28	29	30		top 3	top 3	top 3	ave top 3	queen code	time point
103	Jan	0	0	0	0	0	14	12	0	0	0	12	11	0	0	11	0	0	0	0	12	12	14	0	0	0	12	12	10	14	0		14	14	14	14	103	Jan
104	Jan	11	0	11	11	13	12	11	0	12	0	12	14	0	0	0	0	10	11	11	10	10	13	11	9	12	9	0	0	0	0		13	14	13	13.3333	104	Jan
105	Jan	0	0	0	0	12	10	9	0	0	0	0	0	12	0	0	0	0	11	12	0	10	13	0	15	13	0	0	0	12	13		15	13	13	13.6667	105	Jan
106	Jan	0	0	7	8	8	9	0	9	0	11	0	0	0	0	7	0	0	9	0	0	9	5	0	9	0	11	9	14	13	12		14	13	12	13	106	Jan
107	Jan	0	0	6	9	6	0	6	8	8	11	12	9	10	10	9	0	8	8	8	0	0	0	10	0	0	0	11	0	0	0		11	12	11	11.3333	107	Jan
108	Jan	0	11	13	11	10	0	0	0	0	0	7	0	11	9	9	7	0	0	0	0	8	0	0	0	0	0	9	10	9	9		13	11	11	11.6667	108	Jan
109	Jan	0	0	0	10	12	12	13	11	8	10	0	0	6	0	0	9	7	9	7	8	9	0	0	11	12	10	11	10	11	10		12	12	13	12.3333	109	Jan
110	Jan	12	12	12	9	11	12	11	13	13	10	12	0	9	12	9	13	13	13	0	11	11	12	11	0	11	11	12	13	12	11		13	13	13	13	110	Jan
111	Jan	14	15	16	14	15	15	16	15	16	16	14	11	14	13	13	12	12	13	11	11	12	10	10	11	10	13	15	13	14	0		16	16	16	16	111	Jan
112	Jan	11	10	9	14	10	8	10	6	7	9	12	8	11	10	10	12	8	10	0	7	10	9	9	10	8	7	9	7	9	8		14	12	12	12.6667	112	Jan
113	Jan	8	10	12	11	10	10	13	13	11	8	10	11	6	5	8	8	11	11	10	12	11	0	12	9	9	11	0	0	0	0		13	13	12	12.6667	113	Jan
114	Jan	12	10	11	11	12	13	12	14	9	15	12	13	13	15	14	13	13	15	11	11	13	14	12	11	10	11	0	0	0	0		15	15	15	15	114	Jan
115	Jan	15	16	13	14	16	0	12	0	10	14	12	13	13	15	12	14	12	14	16	11	13	14	11	12	11	12	11	11	12	0		16	16	16	16	115	Jan
116	Jan	10	8	8	5	9	10	6	10	9	8	9	8	9	16	14	14	16	17	11	11	12	12	13	10	8	13	11	14	16	12		16	17	16	16.3333	116	Jan
117	Jan	14	13	12	13	13	13	11	11	13	12	17	11	12	10	11	11	14	11	12	10	12	12	9	10	17	11	11	13	15	14		17	17	15	16.3333	117	Jan
118	Jan	10	8	9	11	12	8	10	11	8	9	9	8	9	12	13	11	11	12	11	11	9	9	10	11	9	8	9	9	9	0		12	13	12	12.3333	118	Jan
																																			ave	13.7292
																																			SE	0.422973

## Sheet: QMP residues
queen code	queen colony code	time point	HOB	HVA	9-ODA	9-HDA
1	51	July	15.2957	0	48.6305	190.119
2	52	July	6.09422	0.294554	33.4682	94.8409
3	54	July	51.4882	0.380941	17.8851	102.543
4	55	July	6.96377	0	8.60602	30.6815
5	96	July	18.6818	0.542263	21.2154	112.914
6	74	July	30.9187	0.628977	31.2594	156.729
7	76	July	163.554	0.831572	19.5291	99.236
8	77	July	83.4368	1.83851	34.5961	178.705
9	3	July	20.0761	0.352186	19.4146	86.7369
10	5	July	22.4217	1.45092	38.1076	147.771
11	7	July	160.766	2.39437	11.8765	73.872
12	15	July	65.8658	1.41635	21.8534	105.251
13	30	July	95.5513	3.74842	38.7898	171.023
14	31	July	79.4515	3.02534	59.3818	142.058
15	39	July	14.0067	1.37364	24.2922	74.9238
16	41	July	70.634	3.54565	29.4767	187.573
17	43	July	66.205	0.935594	16.8447	93.648
18	44	July	59.7581	3.08913	16.8332	61.5488
19	45	July	24.8156	1.15012	15.0019	75.4394
20	42	July	90.2668	1.97881	17.5618	138.512
21	4	July	64.733	2.83713	26.1638	153.099
22	64	July	44.8883	1.84082	38.6076	126.199
23	65	July	25.5246	0.883636	23.195	105.171
25	92	July	37.8389	1.85971	40.1194	144.015
26	63	July	26.1006	0.293211	22.5003	111.593
27	93	July	21.162	0.346045	28.7507	83.7187
42	208	September	7.19463	0.921686	264.084	135.75
43	210	September	58.4024	1.42982	23.1063	98.6164
44	201	September	22.7352	0.396591	8.01288	68.4488
45	206	September	12.7728	1.3816	0	86.7807
46	212	September	18.9277	1.36936	11.7178	100.597
47	205	September	11.4361	0.807834	28.2242	139.041
48	211	September	5.58453	0.558734	4.95179	31.6264
49	223	September	30.8697	56.4884	11.6933	102.846
50	224	September	3.38502	0.62898	8.3519	42.0445
51	222	September	24.7425	0.526797	35.1718	164.87
52	225	September	9.88372	0.775072	182.315	144.912
53	226	September	27.4559	0.980857	29.7732	116.365
54	227	September	6.14708	1.30741	17.6993	84.949
55	229	September	17.2003	1.28474	20.9198	129.439
56	230	September	15.9669	0.585477	15.3715	82.9099
57	231	September	14.4092	1.04188	21.2383	98.2406
58	232	September	6.54468	0.829849	17.8072	108.258
59	236	September	17.9416	0.704429	20.22	85.1192
60	245	September	8.33898	0.86497	26.4008	100.008
61	248	September	7.99919	0.828396	25.4279	113.393
62	238	September	2.12739	0	15.8772	43.8812
63	12	November	1.44779	0	24.1958	69.1326
64	9	November	6.5812	33.7504	30.6963	61.9261
65	8	November	3.34748	2.61104	29.9099	86.4488
66	4	November	8.14334	0	20.6123	116.388
67	5	November	23.6087	2.66495	29.8157	109.561
68	7	November	4.09012	2.1095	28.3968	70.1352
69	2	November	18.5944	1.90374	17.4625	47.2491
70	10	November	9.91188	3.7268	26.2053	61.6161
71	6	November	14.2195	1.66089	34.5509	140.13
72	19	November	10.7006	0	35.342	97.682
73	18	November	6.36753	0	17.6537	74.9326
74	16	November	7.32002	0	18.6852	68.1503
75	13	November	13.9051	0	14.7581	97.9699
76	12	November	14.6162	0.633867	15.572	48.5197
77	17	November	1.96366	1.07095	24.6678	79.5938
78	14	November	4.11271	1.27558	37.857	91.7079
79	23	November	9.16133	1.49545	27.4253	79.1483
80	22	November	7.48963	0.847839	11.4911	67.42
81	21	November	26.4554	1.73205	25.7677	135.827
82	19	November	11.3319	1.92756	21.2764	89.3018
83	11	November	15.276	0.48034	9.90378	53.168
84	10	November	21.9396	0.514303	24.3426	108.451
85	9	November	18.0223	0	12.8337	62.9661
86	6	November	14.9936	0	36.1422	82.2558
88	2	November	10.3057	0	8.83204	87.2687
89	1	November	3.14967	0	24.4958	61.2477
90	7	November	3.72902	2.12518	22.7657	60.8352
91	4	November	15.4862	0.755754	29.4688	123.083
92	3	November	3.57792	0	21.44	85.341
93	12	November	19.2814	0.55102	24.9605	128.363
94	11	November	18.6113	2.86617	23.8856	92.614
95	10	November	8.45296	2.08469	27.5898	128.898
96	9	November	5.30055	0.42559	29.5412	86.6531
97	7	November	2.61111	1.09805	32.4241	87.1948
98	6	November	9.33804	1.82208	46.6412	105.233
99	5	November	4.65581	0	26.1505	82.1319
100	4	November	8.91958	0.70706	33.2744	94.7952
101	3	November	14.8169	2.015	38.5682	101.7
102	2	November	2.8045	2.80298	45.749	115.591
103	1	January	1.2526	11.3	9.1124	43.3541
104	4	January	2.89801	6.03295	6.42287	35.5376
105	2	January	2.39632	11.8903	4.75148	23.5852
106	7	January	1.90677	11.0032	6.08471	38.889
107	5	January	9.54061	17.168	7.6954	37.9566
108	6	January	1.69738	14.8685	6.53379	54.7969
109	9	January	1.49296	16.8579	12.0668	52.2905
110	1	January	3.88318	19.8843	3.33538	38.1334
111	4	January	1.77522	7.97431	8.01604	29.3248
112	7	January	3.25704	17.7545	12.5672	42.6417
113	8	January	3.36404	6.25253	8.65996	45.0855
114	10	January	7.75714	8.81739	8.44663	63.6749
115	3	January	4.13824	8.90692	6.63802	41.9915
116	4	January	8.18092	14.5995	5.6862	57.1266
117	5	January	3.26621	5.85952	5.18035	19.3223
118	2	January	16.5638	15.7703	9.95183	97.0347
